# Supplementary material for: Clover root exudate produces male-biased sex ratios and accelerates male metamorphic timing in wood frogs
Source: R Soc Open Sci. 2015 Dec 2;2(12):150433. doi: 10.1098/rsos.150433 (PMC4807449; doi:10.1098/rsos.150433)
Supplement: ‘Clover_Experiment_Data_RoySocOpen_Lambert _ 01 November 2015’ is the data file [file rsos150433supp1.xls]

## Sheet: Clover Root Exudate Data
MRL	Metamorphosis_Day	Mass_Grams	Genotype	Dose	Seeds	Block	Position	Sex
82	3	0.72	A	High	1000	B	43	Female
95	4	0.775	A	High	1000	C	35	Male
96	4	0.659	A	High	1000	C	38	Male
109	5	0.778	A	High	1000	B	49	Female
110	5	0.753	A	High	1000	C	20	Female
111	5	0.732	A	High	1000	C	33	Male
114	5	0.745	A	High	1000	D	46	Male
128	6	0.752	A	High	1000	A	14	Female
129	6	0.848	A	High	1000	D	50	Male
138	6	0.807	A	High	1000	D	47	Male
148	7	0.788	A	High	1000	B	22	Female
149	7	0.787	A	High	1000	C	16	Male
150	7	0.739	A	High	1000	C	40	Female
153	7	0.8	A	High	1000	C	29	Male
182	8	0.753	A	High	1000	A	31	Male
183	8	0.793	A	High	1000	B	24	NA
195	9	0.8	A	High	1000	A	35	Male
196	9	0.883	A	High	1000	B	1	Female
197	9	0.779	A	High	1000	C	27	Male
207	10	0.796	A	High	1000	A	18	Male
208	10	0.843	A	High	1000	A	21	Male
210	10	0.724	A	High	1000	C	48	Male
211	10	0.904	A	High	1000	D	5	Male
216	11	0.772	A	High	1000	A	25	Female
222	12	0.757	A	High	1000	B	13	Male
72	1	0.658	B	High	1000	D	36	Male
94	4	0.798	B	High	1000	B	31	Male
112	5	0.765	B	High	1000	B	35	Female
113	5	0.656	B	High	1000	D	6	Female
127	6	0.766	B	High	1000	B	25	Male
174	8	0.749	B	High	1000	A	24	Male
175	8	0.791	B	High	1000	C	18	Male
184	8	0.805	B	High	1000	A	47	Male
198	9	0.837	B	High	1000	D	16	Female
199	9	0.518	B	High	1000	D	25	Male
209	10	0.825	B	High	1000	B	12	Male
215	11	0.929	B	High	1000	A	7	Male
217	11	0.957	B	High	1000	D	33	Male
221	12	0.768	B	High	1000	A	43	Male
223	12	0.664	B	High	1000	D	2	Male
71	1	0.586	A	Low	50	D	39	Male
89	4	0.629	A	Low	50	C	6	Female
90	4	0.724	A	Low	50	C	44	Female
91	4	0.659	A	Low	50	D	9	Female
99	5	0.756	A	Low	50	A	44	Male
102	5	0.715	A	Low	50	B	21	Male
118	6	0.662	A	Low	50	A	2	NA
119	6	0.693	A	Low	50	A	8	Male
121	6	0.693	A	Low	50	C	12	Female
122	6	0.703	A	Low	50	C	23	Female
126	6	0.792	A	Low	50	D	28	Male
142	7	0.666	A	Low	50	A	48	Female
143	7	0.81	A	Low	50	D	49	Male
156	7	0.776	A	Low	50	B	3	Female
166	8	0.732	A	Low	50	D	3	Female
178	8	0.747	A	Low	50	A	10	Female
179	8	0.795	A	Low	50	B	17	Male
205	10	0.878	A	Low	50	D	19	Female
75	2	0.646	B	Low	50	B	38	Male
76	2	0.625	B	Low	50	C	24	Male
77	2	0.651	B	Low	50	C	37	Male
80	3	0.737	B	Low	50	C	1	Male
81	3	0.679	B	Low	50	D	42	Male
88	4	0.743	B	Low	50	B	36	Male
100	5	0.758	B	Low	50	B	16	Male
101	5	0.738	B	Low	50	B	20	Female
103	5	0.705	B	Low	50	B	26	Female
104	5	0.706	B	Low	50	C	30	Male
105	5	0.754	B	Low	50	C	43	Female
107	5	0.713	B	Low	50	C	28	Male
120	6	0.778	B	Low	50	B	4	Male
123	6	0.599	B	Low	50	D	12	Female
141	7	0.648	B	Low	50	A	45	Male
155	7	0.806	B	Low	50	A	5	Male
165	8	0.776	B	Low	50	B	28	Male
167	8	0.738	B	Low	50	D	31	Female
188	9	0.529	B	Low	50	D	8	Male
219	12	0.639	B	Low	50	A	3	Female
220	12	0.738	B	Low	50	A	28	Female
93	4	0.771	A	Medium	500	B	11	Male
131	6	0.73	A	Medium	500	A	36	Female
132	6	0.702	A	Medium	500	C	2	Male
145	7	0.848	A	Medium	500	B	33	Male
146	7	0.78	A	Medium	500	D	37	Male
157	7	0.795	A	Medium	500	A	6	Male
168	8	0.793	A	Medium	500	A	20	Female
169	8	0.761	A	Medium	500	A	29	Female
170	8	0.667	A	Medium	500	A	46	Female
171	8	0.753	A	Medium	500	D	15	Male
172	8	0.747	A	Medium	500	B	47	Male
173	8	0.747	A	Medium	500	B	5	Female
192	9	0.629	A	Medium	500	B	39	Female
194	9	0.787	A	Medium	500	D	32	Male
78	2	0.668	B	Medium	500	B	40	Male
79	2	0.64	B	Medium	500	D	23	Male
92	4	0.697	B	Medium	500	B	6	Male
108	5	0.697	B	Medium	500	C	9	Female
133	6	0.732	B	Medium	500	C	15	Male
134	6	0.682	B	Medium	500	C	17	Male
135	6	0.725	B	Medium	500	C	26	Male
136	6	0.622	B	Medium	500	C	45	Male
137	6	0.711	B	Medium	500	A	30	Male
139	6	0.806	B	Medium	500	C	3	Male
144	7	0.82	B	Medium	500	B	18	Male
147	7	0.75	B	Medium	500	D	44	Female
151	7	0.856	B	Medium	500	B	10	Female
152	7	0.74	B	Medium	500	C	22	Female
176	8	0.825	B	Medium	500	D	48	Female
180	8	0.725	B	Medium	500	A	13	Female
181	8	0.863	B	Medium	500	C	32	Male
189	9	0.783	B	Medium	500	A	11	Female
190	9	0.811	B	Medium	500	A	17	Female
191	9	0.783	B	Medium	500	A	50	Male
193	9	0.725	B	Medium	500	C	34	Female
206	10	0.665	B	Medium	500	D	29	Female
224	12	0.707	B	Medium	500	D	10	Female
226	13	0.548	B	Medium	500	D	14	Male
74	2	0.673	A	Control	0	B	9	Female
85	4	0.677	A	Control	0	C	4	Female
106	5	0.776	A	Control	0	B	30	Female
115	6	0.719	A	Control	0	A	42	Male
116	6	0.757	A	Control	0	B	15	Male
117	6	0.741	A	Control	0	B	32	Female
125	6	0.68	A	Control	0	D	24	Male
130	6	0.731	A	Control	0	B	45	Male
140	7	0.707	A	Control	0	B	19	Female
158	8	0.698	A	Control	0	C	10	Female
159	8	0.628	A	Control	0	C	25	Male
160	8	0.689	A	Control	0	D	11	Female
163	8	0.786	A	Control	0	A	40	Female
164	8	0.753	A	Control	0	D	26	Male
177	8	0.707	A	Control	0	D	41	Female
187	9	0.811	A	Control	0	D	30	Male
203	10	0.638	A	Control	0	D	1	Female
218	12	0.632	A	Control	0	C	14	Female
73	2	0.697	B	Control	0	B	8	Male
83	3	0.634	B	Control	0	D	40	Female
84	4	0.698	B	Control	0	B	23	Male
86	4	0.783	B	Control	0	C	5	Male
87	4	0.797	B	Control	0	C	47	Female
97	5	0.737	B	Control	0	C	11	Female
98	5	0.594	B	Control	0	D	27	Male
124	6	0.696	B	Control	0	A	39	Male
154	7	0.793	B	Control	0	B	27	Male
161	8	0.705	B	Control	0	C	41	Male
162	8	0.721	B	Control	0	D	35	Male
185	9	0.785	B	Control	0	A	32	Female
186	9	0.653	B	Control	0	C	19	Male
200	10	0.833	B	Control	0	A	1	Female
201	10	0.737	B	Control	0	A	34	Female
202	10	0.779	B	Control	0	B	2	Female
204	10	0.702	B	Control	0	D	20	Female
212	11	0.805	B	Control	0	A	19	Male
213	11	0.681	B	Control	0	A	22	Male
214	11	0.696	B	Control	0	A	26	Male
225	13	0.773	B	Control	0	A	9	Male

## Sheet: Metadata (Descriptions)
Column Header	Description
MRL	Individual tag number stored with each specimen. These can be referenced at the Yale Peabody Museum of Natural History
Metamorphosis_Day	The day (1-13) when an tadple metamorphosed
Mass_Grams	Metamorphic mass in grams
Genotype	"A" and "B" are two different wood frog clutches used for the experiment
Dose	Four doses: Negative (distilled water control), Low clover exudate, Medium clover exudate, and High clover exudate
Seeds	The number of seeds germinated twice weekly for each clover treatment
Block	The shelving block where animals were reared
Position	The position within the shelving block
Sex	The phenotypic sex at metamorphosis
